# Supplementary material for: Evaluating Human Perception Thresholds in Magnetic Stimulation Using Experimental Measurements and Modelling
Source: Bioelectromagnetics. 2026 Jul 27;47(6):e70066. doi: 10.1002/bem.70066 (PMC13403620; doi:10.1002/bem.70066)
Supplement: Supplementary file 1 — Supporting File [file BEM-47-0-s001.xlsx]

## Sheet: Taul1
	E^2 (2mm & 99.9th)| Adjusted R^2 = 0.469					E^3 (1 cm & 100th)| Adjusted R^2 = 0.423
	Fixed effects					Fixed effects
	Parameter	Estimate	95% CI	p-value		Parameter	Estimate	95% CI	p-value
	α	41.6 (V/m)	38.7–44.6	2.704e-83		α	36.8 (V/m)	34.0–39.	6.6e-77
	β	0.0733	-2.09–2.24	0.947		β	-0.0269	-1.99–1.94	0.979
	γ	-0.977	-3.72–1.76	0.483		γ	-1.51	-4.06–1.04	0.243
	Random effects					Random effects
	Parameter	Estimate	95% CI			Parameter	Estimate	95% CI
	σ_A	6.81 (V/m)	4.98–9.30			σ_A	6.50 (V/m)	4.76–8.87
	σ_B	0.493	2.58–6.87			σ_B	3.78	2.27–6.28
	σ_ϵ	0.058	0.0530–0.0634			σ_ϵ	0.0603	0.0551–0.0661
	E^4 (2 mm & 100th)| Adjusted R^2 = 0.408					E^5 (2 cm & 100th)| Adjusted R^2 = 0.285
	Fixed effects					Fixed effects
	Parameter	Estimate	95% CI	p-value		Parameter	Estimate	95% CI	p-value
	α	53.3 (V/m)	49.4–57.2	4.95e-80		α	26.8 (V/m)	24.5–29.1	2.28e-67
	β	0.694	-2.04–3.43	0.618		β	-0.0495	-1.50–1.40	0.947
	γ	-0.507	-4.38–3.37	0.797		γ	-1.84	-3.85–0.166	0.072
	Random effects					Random effects
	Parameter	Estimate	95% CI			Parameter	Estimate	95% CI
	σ_A	8.97 (V/m)	6.55–12.3			σ_A	5.32 (V/m)	3.88–7.28
	σ_B	5.1	3.00–8.67			σ_B	2.61	1.45–4.70
	σ_ϵ	0.0613	0.0560–0.0670			σ_ϵ	0.0667	0.0610–0.0731
	E^0 (constant)| Adjusted R^2 = 0.595
	Fixed effects
	Parameter	Estimate	95% CI	p-value
	α	0.334 (%MSO)	0.311–0.356	5.64e-89
	β	0.0036	-0.0118–0.0190	0.647
	γ	0.00246	-0.0190–0.0240	0.822
	Random effects
	Parameter	Estimate	95% CI
	σ_A	0.0515 (%MSO)	0.0515–0.0700
	σ_B	0.0305	0.0305–0.0479
	σ_ϵ	0.0508	0.0465–0.0556
